# Supplementary material for: Functional Characterization of HGD Gene Variants by Minigene Splicing Assay
Source: Int J Mol Sci. 2025 Oct 31;26(21):10639. doi: 10.3390/ijms262110639 (PMC12608343; doi:10.3390/ijms262110639)
Supplement: Supplementary file 1 [file ijms-26-10639-s001.zip]

Archive with 23 entries (20 files):
- Supplementary/
- Supplementary/.DS_Store
- Supplementary/PAAG.pdf
- Supplementary/Supplementary S1 (Primers table).xlsx
- Supplementary/Supplementary S2 (Fragment analysis).pptx
- Supplementary/Supplementary S3 (PAAG).pptx
- Supplementary/Supplementary S4 (Sanger sequences).pptx
- Supplementary/Supplementary S5 (Regulation of exons 9 and 13).pptx
- Supplementary/Supplementary S6 (500).png
- Supplementary/Supplementary S7.xlsx
- Supplementary/~$Supplementary S1 (Primers table).xlsx
- __MACOSX/
- __MACOSX/Supplementary/
- __MACOSX/Supplementary/._.DS_Store
- __MACOSX/Supplementary/._PAAG.pdf
- __MACOSX/Supplementary/._Supplementary 1 (Primers table).xlsx
- __MACOSX/Supplementary/._Supplementary 2 (Fragment analysis).pptx
- __MACOSX/Supplementary/._Supplementary 3 (PAAG).pptx
- __MACOSX/Supplementary/._Supplementary 4 (Sanger sequences).pptx
- __MACOSX/Supplementary/._Supplementary 5 (Regulation of exons 9 and 13).pptx
- __MACOSX/Supplementary/._Supplementary 6 (500).png
- __MACOSX/Supplementary/._Supplementary 7.xlsx
- __MACOSX/Supplementary/._~$Supplementary 1 (Primers table).xlsx
