# Supplementary material for: Functional Characterization of HGD Gene Variants by Minigene Splicing Assay
Source: Int J Mol Sci. 2025 Oct 31;26(21):10639. doi: 10.3390/ijms262110639 (PMC12608343; doi:10.3390/ijms262110639)
Supplement: Supplementary file 1 [file ijms-26-10639-s001.zip › Supplementary/Supplementary S1 (Primers table).xlsx]

## Sheet: Лист1
Flanking primers for PCR of the genomic region
Exon	Direction	Sequence (5'->3')	Restriction enzyme	Restriction site	Fragment length (b.p.)	Left flank length (b.p.)	Exon length (b.p.)	Right flank length (b.p.)
1	F	TTAAGTCGACAGTGAAGCGCAGTGAAGCAG	SalI	GTCGAC	365	0	143 (along with UTR)	222
	R	TTAAGGATCCGCAAGGGATGACCAATAAGAGC	BamHI	GGATCC
2	F	CCTTCTCGAGAGCTAAGTACAGCTAAGGGTGGA	XhoI	CTCGAG	629	259	72	298
	R	CCTTGATATCCATCCATGGTGTTCAAGGGGAAT	EcorV	GATATC
3	F	CTAACTCGAGATGATAGGGTCACAATTTTGGAGGA	XhoI	CTCGAG	927	307	89	531
	R	CTAAGGATCCTTCTAGCAAAGGCGAATACCAGA	BamHI	GGATCC
4	F	CCTTCTCGAGTCCCTCAAGGTACTTCCCCT	XhoI	CTCGAG	579	317	106	156
	R	CCTTGATATCCCCAAGTTTGAGCAGAAAACAGA	EcorV	GATATC
5	F	CTAACTCGAGCAGCCTAGGGACAAACGTGG	XhoI	CTCGAG	1454	576	60	818
	R	CTAAGGATCCTTCCAGTACTCCTGGGACCTAT	EcorV	GGATCC
6	F	CCTTCTCGAGGCCTCCTAGATGCCTGATGG	XhoI	CTCGAG	535	353	92	90
	R	CCTTGATATCTGACTTCACAAGAGTGAAACCTG	EcorV	GATATC
7	F	CCTTCTCGAGAGTCGCTATTCTTTCATTCCCTCA	XhoI	CTCGAG	553	266	35	252
	R	CCTTGATATCAGGTCTCCCACATCAGAAAGG	EcorV	GATATC
8	F	CCTTCTCGAGTTTCCATCCTATTTCTGCTACCCC	XhoI	CTCGAG	602	286	80	236
	R	CCTTGATATCTAGGAAAGTGCAATGACAAGTGG	EcorV	GATATC
9	F	CCTTCTCGAGGCTTGGGTCACATGTGTGATTA	XhoI	CTCGAG	569	229	100	240
	R	CCTTGATATCTGCCGTCTTTATCTCCAATGTCT	EcorV	GATATC
10	F	CCTTCTCGAGTAACCATAGTCACTCCACAACCT	XhoI	CTCGAG	715	240	125	350
	R	CCTTGATATCTGCTGCCCATATATTATGTTTTCCA	EcorV	GATATC
11	F	CCTTCTCGAGGTAGAGGGTGTGTGGAGCAA	XhoI	CTCGAG	493	184	105	204
	R	CCTTGATATCTGTTCACAGGGGAATGTTGAGT	EcorV	GATATC
12	F	CCTTCTCGAGATGTCACTTGCAAACACCTTCA	XhoI	CTCGAG	385	99	127	159
	R	CCTTGATATCAAAGCTTGGGGATCAGCACT	EcorV	GATATC
13	F	CTAAGAGCTCCACATACCAAGATTCTTTCACACAG	SacI	GAGCTC	1284	570	182	532
	R	CTAAGGATCCACGTGCTGAAGGTGAGATCC	BamHI	GGATCC
14	F	CCTTCTCGAGCCTGCTCTCCTCACCACTCT	XhoI	CTCGAG	375	146	229 (along with UTR)	0
	R	TTAAGCGGCCGCTCCAATACTACCAGAAAGCATGAGA	CciNI	GCGGCCGC
Primers for site-directed mutagenesis
Variant	Direction	Sequence (5'->3')
c.158G>A	F	CTTGTCCACAGAGCACCAATAAG
	R	CTTATTGGTGCTCTGTGGACAAG
c.174A>T	F	GCACCAATAAGAGTAGGTACAAGG
	R	CCTTGTACCTACTCTTATTGGTGC
c.177-35T>G	F	CAGAACATTACTCGAAGGCTTGT
	R	ACAAGCCTTCGAGTAATGTTCTG
c.342+3A>C	F	GTAGACTTTGTGAGTGTCAGTCAGTCCCATCC
	R	GGATGGGACTGACTGACACTCACAAAGTCTAC
c.342+9G>T	F	GTAAGTCATTCCCATCCACAC
	R	GTGTGGATGGGAATGACTTAC
c.343-6T>A	F	TGTGGGTCTCACCCAGGG
	R	CCCTGGGTGAGACCCACA
c.343G>C	F	TCTCTCCCAGCGCCTGCATAC
	R	GTATGCAGGCGCTGGGAGAGA
c.433A>T	F	ATGGAGAACTGGTAAGTGG
	R	CCACTTACCAGTTCTCCAT
c.455G>C	F	CAATTCAGATGCGGACTTCTTG
	R	CAAGAAGTCCGCATCTGAATTG
c.469+5G>A	F	GGACTTCTTGATTGGTGAATTCTGAAG
	R	CTTCAGAATTCACCAATCAAGAAGTCC
c.469+6T>C	F	GGACTTCTTGATTGGTGAGCTCTGAAG
	R	CTTCAGAGCTCACCAATCAAGAAGTCC
c.469G>T	F	GACTTCTTGATTTGTGAGTTCTGAAGAC
	R	GTCTTCAGAACTCACAAATCAAGAAGTC
c.549G>T	F	CGTCATTCATGTTGGTGATGTGT
	R	ACACATCACCAACATGAATGACG
c.612T>C	F	GGAGGTCTACGGTGTCCAC
	R	GTGGACACCGTAGACCTCC
c.624T>C	F	GTGTCCACTTCGAGTTACCTG
	R	CAGGTAACTCGAAGTGGACAC
c.649G>T	F	GACCTTGGACCAATTTGTAAATCTTC
	R	GAAGATTTACAAATTGGTCCAAGGTC
c.714A>G	F	GATCGCCAGGTACCAGGTG
	R	CACCTGGTACCTGGCGATC
c.773A>C	F	CTGCCAAACCGGTAAAGTAAAAG
	R	CTTTTACTTTACCGGTTTGGCAG
c.775-16T>A	F	GTAAAATTATCCTTTCCAGCTTTTTGTGTTTAGGATG
	R	CATCCTAAACACAAAAAGCTGGAAAGGATAATTTTAC
c.1006+6T>C	F	CCATAGTAAGCCTCTCTTTTACC
	R	GGTAAAAGAGAGGCTTACTATGG
c.899T>G	F	ATCCATTTTCACAGGATTGACTGCT
	R	AGCAGTCAATCCTGTGAAAATGGAT
c.1007-167A>T	F	GAATGCCAATATGTATGTTTTATGATT
	R	AATCATAAAACATACATATTGGCATTC
c.1007G>A	F	CCTTCCCAGAGAACTGCATG
	R	CATGCAGTTCTCTGGGAAGG
c.1007G>C	F	CCTTCCCAGCGAACTGCATG
	R	CATGCAGTTCGCTGGGAAGG
c.1060C>T	F	GAGGCAAAGTAAGGTGGG
	R	CCCACCTTACTTTGCCTC
c.1188+8T>A	F	ATGGCACCATGGTAAGTAAGTTAACTGCCACATT
	R	AATGTGGCAGTTAACTTACTTACCATGGTGCCAT
c.1188+8T>C	F	GGCACCATGGTAAGTACGTTAACTG
	R	CAGTTAACGTACTTACCATGGTGCC
c.1189-8T>A	F	CATCGTCACTACCTCCAGG
	R	CCTGGAGGTAGTGACGATG
Primers for plasmid sequencing
Name	Sequence (5'->3')
pSpl3_F	GGAGAAATATCAGCACTTGTGGA
pSpl3-Flu2R	TAATTTCTCTGTCCCACTCCA
TurboFP_F	ACAAAGAGACCTACGTCGAGCA
EGFP_R3I	TCAGGTTCAGGGGGAGGTGT
Primers for cDNA sequencing and fragment analysis
Name	Sequence (5'->3')
TurboFP_F	ACAAAGAGACCTACGTCGAGCA
eGFP_R	AGCTCGATCAGCACGGGCACGAT
EGFP_R3I	TCAGGTTCAGGGGGAGGTGT
TurboFP-F_FAM	/6-FAM/- ACAAAGAGACCTACGTCGAGCA
GFP-R-FAM	/6-FAM/- AGCTCGATCAGCACGGGCACGAT
