# Supplementary material for: Functional Characterization of HGD Gene Variants by Minigene Splicing Assay
Source: Int J Mol Sci. 2025 Oct 31;26(21):10639. doi: 10.3390/ijms262110639 (PMC12608343; doi:10.3390/ijms262110639)
Supplement: Supplementary file 1 [file ijms-26-10639-s001.zip › Supplementary/Supplementary S7.xlsx]

## Sheet: Лист1
Variant	Exon	Splicing outcomes of wild-type constructs	Splicing outcomes of constructs with variants	Absolute WT ΔPSI (%)	Relative WT ΔPSI (%)	Effect of variants at the RNA	Predicted effect of variants at the protein (splicing effect)
c.158G>A (p.Arg53Gln)	3	Wild-type isoform (97.1% ± 0.7%), Minor isoforms (2.9% ± 0.7%)	Wild-type isoform (90.3% ± 0.2%), Exon skipping (3.5% ± 0.25%), Minor isoforms (6.2% ± 0.1%)	-6.8	93	r.[=,88_176del,?]	p.[=,Asn30LeufsTer4,?]
c.174A>T (p.Arg58Ser)			Wild-type isoform (2.2% ± 0.05%), Exon skipping (0.4% ± 0.0%), 4-nt truncation of exon 3 (93.6% ± 0.25%), Minor isoforms (3.8% ± 0.55%),	-94.9	2.27	r.[=,88_176del,173_176del,?]	p.[=,Asn30LeufsTer4,Arg58ThrfsTer52,?]
c.177-35T>G	4	Wild-type isoform (97.8% ± 0.45%), Minor isoforms (2.2% ± 0.45%)	Wild-type isoform (96.8% ± 1.55%), Exon skipping (0.4% ± 0.0%), Minor isoforms (2.8% ± 1.8%)	-1	98.98	r.[=,177_282del,?]	p.[=,Trp60LeufsTer16,?]
c.342+3A>C	5	Wild-type isoform (90.5% ± 0.35%), 6-nt truncation of exon 5 (6.6% ± 0.05%), Minor isoforms (2.9% ± 0.4%)	Exon skipping (0.5% ± 0.0%), 6-nt truncation of exon 5 (60.0% ± 1.05%), 49-nt retention of intron 5 (39.5% ± 1.5%), Intron 5 retention (?)	-90.5	0	r.[283_342del,337_342del,342_343ins[gtc;342+4_342+49],?]	p.[Leu95_Ser114del,Val113_Ser114del,Gly115ValfsTer30,?]
c.342+9G>T			Wild-type isoform (91.1% ± 0.0%), 6-nt truncation of exon 5 (7.0% ± 0.45%), Minor isoforms (2.0% ± 0.4%)	0.6	100.66	r.[=,337_342del,+1_343-1,?]	p.[=,Val113_Ser114del,?]
c.343-6T>A	6	Wild-type isoform (93.8% ± 0.45%), Exon skipping (0.4% ± 0.0%), Minor isoforms (5.8% ± 0.75%)	Wild-type isoform (88.5% ± 0.6%), Exon skipping (4.1% ± 1.0%), Minor isoforms (7.4% ± 1.55%)	-5.3	94.35	r.[=,343_434del,?]	p.[=,Gly115MetfsTer33,?]
c.343G>C (p.Gly115Arg)			Wild-type isoform (54.8% ± 1.5%), Exon skipping (41.8% ± 1.6%), Minor isoforms (3.4% ± 0.1%)	-39	58.42	r.[=,343_434del,?]	p.[=,Gly115MetfsTer33,?]
c.433A>T (p.Arg145Ter)			Wild-type isoform (92.6% ± 0.2%), Exon skipping (1.6% ± 0.3%), Minor isoforms (5.7% ± 0.5%)	-1.2	98.72	r.[=,343_434del,?]	p.[=,Gly115MetfsTer33,?]
c.455G>C (p.Gly152Ala)	7	Wild-type isoform (88.0% ± 0.5%), Exon skipping (7.3% ± 0.4%), Minor isoforms (4.7% ± 0.1%)	Wild-type isoform (95.8% ± 1.3%), Exon skipping (1.0% ± 0.0%), Minor isoforms (3.2% ± 1.3%)	7.8	108.86	r.[=,435_469del,?]	p.[=,Arg145SerfsTer22,?]
c.469+5G>A			Exon skipping (99.0% ± 1.05%), Minor isoforms (1.0% ± 0.0%)	-88	0	r.[435_469del,?]	p.[Arg145SerfsTer22,?]
c.469+6T>C			Wild-type isoform (22.4% ± 1.6%), Exon skipping (77.0% ± 1.45%), Minor isoforms (0.6% ± 0.2%)	-65.6	25.45	r.[=,435_469del,?]	p.[=,Arg145SerfsTer22,?]
c.469G>T (p.Val157Phe)			Wild-type isoform (3.5% ± 0.15%), Exon skipping (96.2% ± 0.35%), Minor isoforms (0.2% ± 0.0%)	-84.5	3.98	r.[=,435_469del,?]	p.[=,Arg145SerfsTer22,?]
c.549G>T (p.Gln183His)	8	Wild-type isoform (69.0% ± 3.2%), Exon skipping (0.5% ± 0.0%), 376-nt retention of intron 8 in exon V2 (24.5% ± 2.45%), Minor isoforms (6.1% ± 1.2%)	Wild-type isoform (20.9% ± 3.5%), Exon skipping (73.3% ± 3.5%), 376-nt retention in exon V2 (0.5% ± 0.0%), Minor isoforms (5.3% ± 0.0%)	-48.1	30.29	r.[=,470_549del,?,?]	p.[=,Val157GlufsTer11,?,?]
c.612T>C (p.Tyr204=)	9	Wild-type isoform (22.7% ± 3.25%), Exon skipping (75.3% ± 4.4%), Minor isoforms (2.0% ± 1.1%)	Wild-type isoform (69.9% ± 6.85%), Exon skipping (28.2% ± 7.6%), Minor isoforms (1.9% ± 0.85%)	47.2	307.93	r.[=,550_649del,?]	p.[=,Arg184GlyfsTer12,?]
c.624T>C (p.Phe208=)			Wild-type isoform (75.3% ± 1.25%), Exon skipping (21.0% ± 0.45%), Minor isoforms (3.7% ± 1.75%)	52.6	331.72	r.[=,550_649del,?]	p.[=,Arg184GlyfsTer12,?]
c.649G>T (p.Gly217Trp)			Exon skipping (96.7% ± 2.4%), Minor isoforms (3.3% ± 2.4%)	-22.7	0	r.[550_649del,?]	p.[Arg184GlyfsTer12,?]
c.714A>G (p.Gln238=)	10	Wild-type isoform (19.6% ± 2.3%), Exon skipping (80.4% ± 2.3%)	Wild-type isoform (31.7% ± 14.0%), Exon skipping (68.3% ± 14.0%)	12.1	161.73	r.[=,650_774del]	p.[=,Ala218CysfsTer32]
c.773A>C (p.Gln258Pro)			Exon skipping (100.0% ± 0.0%)	-19.6	0	r.[650_774del]	p.[Ala218CysfsTer32]
c.775-16T>A	11	Wild-type isoform (97.2% ± 0.35%), Exon skipping (0.7% ± 0.25%), Minor isoforms (2.1% ± 0.15%)	Wild-type isoform (2.3% ± 0.35%), Exon skipping (57.1% ± 2.65%), 14-nt retention in exon 11 (37.6% ± 2.0%), Minor isoforms (3.0% ± 0.3%)	-94.9	2.37	r.[=,775_879del,774_775ins775-14_775-1,?]	p.[=,Val260_Asp294del,Asp259LeufsTer26,?]
c.1006+6T>C	12	Wild-type isoform (74.9% ± 2.45%), Exon skipping (18.1% ± 4.65%), Intron 12 retention (6.2% ± 3.05%), Minor isoforms (0.8% ± 0.0%)	Wild-type isoform (20.2% ± 1.15%), Exon skipping (69.6% ± 0.3%), Intron 12 retention (9.8% ± 1.8%), Minor isoforms (0.3% ± 0.0%)	-54.7	26.97	r.[=,880_1006del,1006_1007ins1006+1_1007-1,?]	p.[=,Asp294GlyfsTer4,?,?]
c.899T>G (p.Val300Gly)			Wild-type isoform (80.2% ± 0.3%), Exon skipping (9.5% ± 0.35%), Intron 12 retention (8.4% ± 0.5%), Minor isoforms (1.9% ± 0.55%)	5.3	107.08	r.[=,880_1006del,1006_1007ins1006+1_1007-1,?]	p.[=,Asp294GlyfsTer4,?,?]
c.1007-167A>T	13	Wild-type isoform (72.5% ± 1.2%), Exon skipping (3.2% ± 0.35%), 125-nt truncation of exon 13 (13.0% ± 0.15%), Minor isoforms (11.3% ± 1.4%)	94-nt PE inclusion in exon 13 (83.0% ± 1.9%), Minor isoforms (17.0% ± 1.9%)	-72.5	0	r.[1006_1007ins1007-262_1007-169,?]	p.[Arg336AsnfsTer4,?]
c.1007G>A (p.Arg336Lys)			Wild-type isoform (44.4% ± 5.15%), Exon skipping (47.9% ± 7.0%), 125-nt truncation of exon 13 (3.0% ± 0.95%), Minor isoforms (4.7% ± 1.0%)	-28.1	61.24	r.[=,1007_1188del,1064_1188del,?]	p.[=,Arg336SerfsTer5,Gly356IlefsTer4,?]
c.1007G>C (p.Arg336Thr)			Wild-type isoform (16.9% ± 1.6%), Exon skipping (78.4% ± 2.0%), 125-nt truncation of exon 13 (1.4% ± 0.1%), Minor isoforms (3.4% ± 0.35%)	-55.6	23.31	r.[=,1007_1188del,1064_1188del,?]	p.[=,Arg336SerfsTer5,Gly356IlefsTer4,?]
c.1060C>T (p.Gln354Ter)			Wild-type isoform (51.5% ± 3.9%), Exon skipping (32.3% ± 8.3%), 125-nt truncation of exon 13 (4.1% ± 0.75%), Minor isoforms (12.1% ± 3.6%)	-21	71.03	r.[=,1007_1188del,1064_1188del,?]	p.[=,Arg336SerfsTer5,Gly356IlefsTer4,?]
c.1188+8T>A			Wild-type isoform (80.2% ± 2.2%), Exon skipping (2.4% ± 0.0%), 125-nt truncation of exon 13 (8.8% ± 1.0%), Minor isoforms (8.6% ± 1.2%)	7.7	110.62	r.[=,1007_1188del,1064_1188del,?]	p.[=,Arg336SerfsTer5,Gly356IlefsTer4,?]
c.1188+8T>C			Wild-type isoform (82.0% ± 0.65%), Exon skipping (2.0% ± 0.4%), 125-nt truncation of exon 13 (8.8% ± 0.5%), Minor isoforms (7.3% ± 0.25%)	9.5	113.1	r.[=,1007_1188del,1064_1188del,?]	p.[=,Arg336SerfsTer5,Gly356IlefsTer4,?]
c.1189-8T>A	14	Wild-type isoform (100.0% ± 0.0%)	Wild-type isoform (100.0% ± 0.0%)	0	100	r.[=]	p.[=]
